# Supplementary material for: Mapping food access: how neighborhood deprivation shapes healthy food availability in the United Kingdom
Source: BMC Public Health. 2026 Feb 23;26:1048. doi: 10.1186/s12889-026-26664-2 (PMC13037262; doi:10.1186/s12889-026-26664-2)
Supplement: Supplementary file 2 — Supplementary Material 2. [file 12889_2026_26664_MOESM2_ESM.csv]

grp	p_raw	p_bonf	stars_nation	panel	test	nation	stars_within_nation	stars
EFDI Q1 (lowest)	1.9071741490115925e-12	7.62869659604637e-12	***	Panel D.1 Area by Nation × EFDI quartiles	Across nations within cluster	NA	NA	***
EFDI Q2	5.354890325598831e-5	2.1419561302395325e-4	***	Panel D.1 Area by Nation × EFDI quartiles	Across nations within cluster	NA	NA	***
EFDI Q3	0.01978502521001895	0.0791401008400758		Panel D.1 Area by Nation × EFDI quartiles	Across nations within cluster	NA	NA
EFDI Q4 (highest)	1.1611502535775008e-51	4.6446010143100034e-51	***	Panel D.1 Area by Nation × EFDI quartiles	Across nations within cluster	NA	NA	***
IMD Q1 (lowest)	6.333460591651817e-10	2.533384236660727e-9	***	Panel D.2 Area by Nation × IMD quartiles	Across nations within cluster	NA	NA	***
IMD Q2	2.0885067476241673e-99	8.354026990496669e-99	***	Panel D.2 Area by Nation × IMD quartiles	Across nations within cluster	NA	NA	***
IMD Q3	9.6421569994063e-21	3.85686279976252e-20	***	Panel D.2 Area by Nation × IMD quartiles	Across nations within cluster	NA	NA	***
IMD Q4 (highest)	4.922557806871677e-9	1.969023122748671e-8	***	Panel D.2 Area by Nation × IMD quartiles	Across nations within cluster	NA	NA	***
Low-Low	5.671050870118428e-8	1.7013152610355285e-7	***	Panel D.3 Area by Nation × Ordered EFDI/IMD clusters	Across nations within cluster	NA	NA	***
M-H, M-L	1.2084532943776063e-120	3.625359883132819e-120	***	Panel D.3 Area by Nation × Ordered EFDI/IMD clusters	Across nations within cluster	NA	NA	***
High-High	3.998108513079624e-13	1.1994325539238873e-12	***	Panel D.3 Area by Nation × Ordered EFDI/IMD clusters	Across nations within cluster	NA	NA	***
NA	0	0	NA	Panel D.1 Area by Nation × EFDI quartiles	Within nation across clusters	England	***	***
NA	5.117163895961431e-88	1.5351491687884293e-87	NA	Panel D.1 Area by Nation × EFDI quartiles	Within nation across clusters	Scotland	***	***
NA	7.433822376633923e-66	2.230146712990177e-65	NA	Panel D.1 Area by Nation × EFDI quartiles	Within nation across clusters	Wales	***	***
NA	2.995041944628116e-197	8.985125833884348e-197	NA	Panel D.2 Area by Nation × IMD quartiles	Within nation across clusters	England	***	***
NA	5.77655325967481e-55	1.7329659779024432e-54	NA	Panel D.2 Area by Nation × IMD quartiles	Within nation across clusters	Scotland	***	***
NA	5.267376190682419e-33	1.580212857204726e-32	NA	Panel D.2 Area by Nation × IMD quartiles	Within nation across clusters	Wales	***	***
NA	2.6321399486058213e-163	7.896419845817463e-163	NA	Panel D.3 Area by Nation × Ordered EFDI/IMD clusters	Within nation across clusters	England	***	***
NA	1.0767892937751192e-39	3.2303678813253574e-39	NA	Panel D.3 Area by Nation × Ordered EFDI/IMD clusters	Within nation across clusters	Scotland	***	***
NA	6.050526754515392e-27	1.8151580263546176e-26	NA	Panel D.3 Area by Nation × Ordered EFDI/IMD clusters	Within nation across clusters	Wales	***	***
